# Supplementary material for: SETD5 Gene Haploinsufficiency in Three Patients With Suspected KBG Syndrome
Source: Front Neurol. 2020 Jul 24;11:631. doi: 10.3389/fneur.2020.00631 (PMC7393934; doi:10.3389/fneur.2020.00631)
Supplement: Supplementary file 1 [file Table_1.xlsx]

## Sheet: Foglio2
Table S1: Comparison between clinical features of KBGS, MRD23, and chromosome 3pter-p25 deletion syndrome (3pDS).
	KBGS†	MRD23‡	3pDS §
Growth
Short stature	+	+	+
Growth retardation	-	+	+
Neurologic
Developmental delay	+	+	+
Intellectual disability	+	+	+
Seizures	+	+	+
Speech delay	+	+	+
Motor delay	+	+	-
Learning difficulty	+	-	-
ADHD	+	+	-
ASD	+	+	+
OCD	+	+	-
Behavioural abnormalities	+	+	+
Head and Face
Microcephaly	+	-	+
Brachycephaly	+	+	+
Triangular face	+	+	+
Long philtrum	+	+	+
Palatal defects	+	+	+
Micrognathia	-	+	+
Retrognathia	-	-	+
Mandible small	-	-	+
Ears
Large, prominent ears	+	+	-
Low-set /abnormal ears	-	+	+
Hearing loss	+	+	+
Recurrent otitis media	+	-	-
Eyes
Long palpebral fissures	+	-	-
Upslanting palpebral fissures	-	+	+
Hypertelorism	+	+	+
Eyebrow abnormalities	+	+	+
Synophrys	+	+	+
Myopia	+	+	-
Strabismus	+	+	+
Astigmatism	+	+	-
Ptosis	-	+	+
Nose
Anteverted nares	+	+	+
Broad nasal bridge	-	+	+
High prominent nasal bridge	+	-	+
Bulbous nasal tip	+	+	+
Tubular nose	-	+	+
Teeth
Macrodontia	+	-	-
Crowded teeth	-	+	-
Wide upper central incisors	+	-	-
Malposition of teeth	+	-	-
Mouth
Thin upper lip	+	+	+
Downturned corners	-	+	+
Neck
Short/webbed neck	+	-	-
Voice
Nasal speech	+	-	-
Chest
Cervical rib fusion	+	-	-
Accessory cervical ribs	+	-	-
Genitourinary
Cryptorchidism	+	+	+
Hypospadias	-	+	-
Skeletal
Delayed bone maturation	+	-	-
Large anterior fontanelle and/or delayed closure	+	-	-
Leg length discrepancy	-	+	-
Vertebral body fusion	+	-	-
Vertebral arch abnormalities	+	-	-
Scoliosis	-	+	-
Lordosis	-	+	-
Thoracic kyphosis	+	+	-
Hands
Clinodactyly	+	-	-
Decreased hand length	+	-	-
Syndactyly	+	-	-
Brachydactyly	+	-	-
2nd, 3rd toe syndactyly	+	-	-
Postaxial polydactyly	-	+	+
Hair
Low anterior hairline	+	+	-
Low posterior hairline	+	-	-
Muscle
Muscle hypotonia	-	-	+
Cardiovascular
Congenital heart disease	+	+	+
Gastrointestinal
Feeding problems	+	+	+
Gastrointestinal/abdominal wall defects	-	+	-
† according to OMIM database, Morel Swols and Tekin 2018, Low et al., 2016
‡ according to OMIM database, Green et al., 2017, Powis et al., 2017, Kuechler et al., 2015, Grozeva et al., 2014.
§according to OMIM database, Kuechler et al., 2015, Kellogg et al., 2013.
